# Supplementary material for: Immune profiling identifies CD8+ T-cell subset signatures as prognostic markers for recurrence in papillary thyroid cancer
Source: Front Immunol. 2022 Nov 7;13:894919. doi: 10.3389/fimmu.2022.894919 (PMC9676940; doi:10.3389/fimmu.2022.894919)
Supplement: Supplementary file 7 [file Table_1.xlsx]

## Sheet: Table S1
Supplementary Table 1. Univariate logistic regression analysis of clinical parameters associated with PD-1+CD39+CD103+CD8+T,
PD-1-CD39+CD103+CD8+T, PD-1+CD39+CD103-CD8+T and PD-1+CD39-CD103+CD8+T cells in tumor from flow cytometry data
Characteristics	Total	PD1+CD39+CD103+CD8+T			PD1-CD39+CD103+CD8+T			PD1+CD39+CD103-CD8+T			PD1+CD39-CD103+CD8+T
	(N)	OR	P		OR	P		OR	P		OR	P
		(95% CI)			(95% CI)			(95% CI)			(95% CI)
Age (years)	17	0.988	0.795		1.015	0.744		0.944	0.24		0.894	0.061
		(0.900- 1.082)			(0.928- 1.116)			(0.847- 1.034)			(0.774- 0.991)
Gender
Female	14
Male	3	2.667	0.464		0	0.996		2.667	0.464		0.5	0.604
		(0.207- 65.788)			(0- Inf)			(0.207- 65.788)			(0.020- 6.454)
Tumor size	17	0.739	0.773		50.448	0.063		2.228	0.382		0.739	0.773
		(0.111- 4.256)			(2.704-16394.36)			(0.387-16.714)			(0.111- 4.256)
N stage
N0	10
N1a	5	9.333	0.089		2.25	0.468		9.333	0.089		0.667	0.715
		(0.907- 231.481)			(0.259- 23.970)			(0.907- 231.481)			(0.064- 5.876)
N1b	2	2.333	0.59		1.5	0.794		2.333	0.59		1	1
		(0.075- 74.490)			(0.049- 46.177)			(0.075- 74.490)			(0.033 - 30.396)
CD8+T cell subsets were divided into high and low according to their median value respectively.

## Sheet: Table S2
Supplementary Table 2. Univariate logistic regression analysis of clinical
parameters associated with PD-1+CD39+CD103+CD8+T and
PD-1+CD39+CD103-CD8+T cells in tumor from mIHC data
Characteristics	Total	PD1+CD39+CD103+CD8+T			PD1+CD39+CD103-CD8+T
	(N)	OR (95% CI)	P		OR (95% CI)	P
Age (years)	31	0.987 (0.936- 1.037)	0.599		1.012 (0.963- 1.067)	0.628
Gender
Female	23
Male	8	1.091 (0.176- 4.757)	0.916		1.091 (0.210- 5.673)	0.916
Tumor size	31	1.027 (0.297- 3.550)	0.965		2.27 (0.659- 9.497)	0.215
N stage
N0	11
N1a	14	1.750(0.353- 9.408)	0.497		2.000 (0.380- 12.262)	0.423
N1b	14	3.500(0.461-35.007)	0.241		inf (0- inf)	0.994
	6
Recurrence
No	23
Yes	8	13.125 (1.876- 268.997)	0.026		13.125 (1.876- 268.997)	0.026
CD8+T cell subsets were divided into high and low according to their median value respectively.

## Sheet: Table S3
Supplementary Table 3. The compendium of microenvironment cell subtypes in Papillary Thyroid Cancer
Metagene	Cell subtype
B3GAT1	T follicular helper cell
BCL6	T follicular helper cell
BLR1	T follicular helper cell
C18orf1	T follicular helper cell
CD200	T follicular helper cell
CD83	T follicular helper cell
CD84	T follicular helper cell
CDK5R1	T follicular helper cell
CEBPA	T follicular helper cell
CECR1	T follicular helper cell
CHGB	T follicular helper cell
CHI3L2	T follicular helper cell
CHST12	T follicular helper cell
CLEC10A	T follicular helper cell
CLEC4A	T follicular helper cell
CLIC3	T follicular helper cell
CSF1R	T follicular helper cell
CTSS	T follicular helper cell
CXCL13	T follicular helper cell
CXCR5	T follicular helper cell
DMN	T follicular helper cell
DPP4	T follicular helper cell
FGF2	T follicular helper cell
FZD3	T follicular helper cell
GPR18	T follicular helper cell
HEY1	T follicular helper cell
HIST1H4K	T follicular helper cell
ICA1	T follicular helper cell
ICOS	T follicular helper cell
IL21	T follicular helper cell
IVNS1ABP	T follicular helper cell
KCNK5	T follicular helper cell
KIAA1324	T follicular helper cell
KIR2DL2	T follicular helper cell
LGMN	T follicular helper cell
LRRC32	T follicular helper cell
MAF	T follicular helper cell
MAGEH1	T follicular helper cell
MAP4K1	T follicular helper cell
MC5R	T follicular helper cell
MICA	T follicular helper cell
MKL2	T follicular helper cell
MYO6	T follicular helper cell
MYO7A	T follicular helper cell
NCAM1	T follicular helper cell
NCR2	T follicular helper cell
NRP1	T follicular helper cell
PASK	T follicular helper cell
PDCD1	T follicular helper cell
PDCD1LG2	T follicular helper cell
PDCD6	T follicular helper cell
POMT1	T follicular helper cell
PRDX1	T follicular helper cell
PTPN13	T follicular helper cell
PVALB	T follicular helper cell
RAE1	T follicular helper cell
RAET1E	T follicular helper cell
SH3TC1	T follicular helper cell
SIGLEC7	T follicular helper cell
SIGLEC9	T follicular helper cell
SIRPG	T follicular helper cell
SLC7A10	T follicular helper cell
SMAD1	T follicular helper cell
ST8SIA1	T follicular helper cell
STK39	T follicular helper cell
THADA	T follicular helper cell
TOX	T follicular helper cell
TRIB2	T follicular helper cell
TSHR	T follicular helper cell
TYRO3	T follicular helper cell
ZAP70	T follicular helper cell
ZBTB10	T follicular helper cell
ABCB4	B cells
BANK1	B cells
BACH2	B cells
BCL11A	B cells
BLK	B cells
BLNK	B cells
CCR9	B cells
CD19	B cells
CD22	B cells
CD72	B cells
CD79A	B cells
COCH	B cells
CR2	B cells
DTNB	B cells
FCRL2	B cells
GLDC	B cells
GNG7	B cells
HLA-DOB	B cells
HLA-DQA1	B cells
IGHA1	B cells
IGHG1	B cells
IGHM	B cells
IGKC	B cells
IGL	B cells
KIAA0125	B cells
MEF2C	B cells
MICAL3	B cells
MS4A1	B cells
OSBPL10	B cells
PNOC	B cells
QRSL1	B cells
SCN3A	B cells
SLC15A2	B cells
SPIB	B cells
TCL1A	B cells
TNFRSF17	B cells
PAX5	B cells
ABT1	CD8 T cells
AES	CD8 T cells
APBA2	CD8 T cells
ARHGAP8	CD8 T cells
C12orf47	CD8 T cells
C19orf6	CD8 T cells
C4orf15	CD8 T cells
CAMLG	CD8 T cells
CD8A	CD8 T cells
CD8B	CD8 T cells
CDKN2AIP	CD8 T cells
CRTAM	CD8 T cells
DNAJB1	CD8 T cells
FLT3LG	CD8 T cells
GADD45A	CD8 T cells
GZMM	CD8 T cells
KLF9	CD8 T cells
LEPROTL1	CD8 T cells
LIME1	CD8 T cells
MYST3	CD8 T cells
PF4	CD8 T cells
PPP1R2	CD8 T cells
PRF1	CD8 T cells
PRR5	CD8 T cells
RBM3	CD8 T cells
SF1	CD8 T cells
SFRS7	CD8 T cells
SLC16A7	CD8 T cells
TBCC	CD8 T cells
THUMPD1	CD8 T cells
TMC6	CD8 T cells
TRAV12-2	CD8 T cells
TSC22D3	CD8 T cells
VAMP2	CD8 T cells
ZEB1	CD8 T cells
ZFP36L2	CD8 T cells
ZNF22	CD8 T cells
ZNF609	CD8 T cells
ZNF91	CD8 T cells
FOXP3	regulatory T cells
TNFRSF18	regulatory T cells
COL1A1	Fibroblast
COL3A1	Fibroblast
COL6A1	Fibroblast
COL6A2	Fibroblast
DCN	Fibroblast
GREM1	Fibroblast
PAMR1	Fibroblast
TAGLN	Fibroblast
ADARB1	NK cells
AF107846	NK cells
ALDH1B1	NK cells
APBB2	NK cells
ATL2	NK cells
BCL2	NK cells
CDC5L	NK cells
FGF18	NK cells
FUT5	NK cells
FZR1	NK cells
GAGE2A	NK cells
IGFBP5	NK cells
KANK2	NK cells
LDB3	NK cells
MAPRE3	NK cells
MCM3AP	NK cells
MRC2	NK cells
NCR1	NK cells
PDLIM4	NK cells
PRX	NK cells
PSMD4	NK cells
RP5-886K2.1	NK cells
SGMS1	NK cells
SLC30A5	NK cells
SMEK1	NK cells
SPN	NK cells
TBXA2R	NK cells
TCTN2	NK cells
TINAGL1	NK cells
TRPV6	NK cells
XCL1	NK cells
XCL2	NK cells
ZNF205	NK cells
ZNF528	NK cells
ZNF747	NK cells
ADAP2	monocytic lineage
CSF1R	monocytic lineage
FPR3	monocytic lineage
KYNU	monocytic lineage
KLA2G7	monocytic lineage
RASSF4	monocytic lineage
TFEC	monocytic lineage
CD1A	myeloid dendritic cells
CD1B	myeloid dendritic cells
CD1E	myeloid dendritic cells
CLEC10A	myeloid dendritic cells
CLIC2	myeloid dendritic cells
WFDC21P	myeloid dendritic cells
ALPL	neutrophil
BST1	neutrophil
CA4	neutrophil
CD93	neutrophil
CEACAM3	neutrophil
CREB5	neutrophil
CRISPLD2	neutrophil
CSF3R	neutrophil
CXCR1	neutrophil
CXCR2	neutrophil
CYP4F3	neutrophil
DYSF	neutrophil
FCAR	neutrophil
FCGR3B	neutrophil
FLJ11151	neutrophil
FPR1	neutrophil
FPRL1	neutrophil
G0S2	neutrophil
HAL	neutrophil
HIST1H2BC	neutrophil
HPSE	neutrophil
IL8RA	neutrophil
IL8RB	neutrophil
KCNJ15	neutrophil
LILRB2	neutrophil
MEGF9	neutrophil
MGAM	neutrophil
MME	neutrophil
PDE4B	neutrophil
S100A12	neutrophil
SIGLEC5	neutrophil
SLC22A4	neutrophil
SLC25A37	neutrophil
STEAP4	neutrophil
TLE3	neutrophil
TECPR2	neutrophil
TNFRSF10C	neutrophil
VNN3	neutrophil
BCL11B	T cells
CD2	T cells
CD28	T cells
CD3D	T cells
CD3E	T cells
CD3G	T cells
CD6	T cells
CD96	T cells
GIMAP5	T cells
ITM2A	T cells
LCK	T cells
NCALD	T cells
PRKCQ	T cells
SH2D1A	T cells
SKAP1	T cells
TRA	T cells
TRAC	T cells
TRAT1	T cells
TRBC1	T cells
CD70	Type 1 T helper cell
TBX21	Type 1 T helper cell
ADAM8	Type 1 T helper cell
AHCYL2	Type 1 T helper cell
ALCAM	Type 1 T helper cell
B3GALNT1	Type 1 T helper cell
BBS12	Type 1 T helper cell
BST1	Type 1 T helper cell
CD151	Type 1 T helper cell
CD47	Type 1 T helper cell
CD48	Type 1 T helper cell
CD52	Type 1 T helper cell
CD53	Type 1 T helper cell
CD59	Type 1 T helper cell
CD6	Type 1 T helper cell
CD68	Type 1 T helper cell
CD7	Type 1 T helper cell
CD96	Type 1 T helper cell
CFHR3	Type 1 T helper cell
CHRM3	Type 1 T helper cell
CLEC7A	Type 1 T helper cell
COL23A1	Type 1 T helper cell
COL4A4	Type 1 T helper cell
COL5A3	Type 1 T helper cell
DAB1	Type 1 T helper cell
DLEU7	Type 1 T helper cell
DOC2B	Type 1 T helper cell
EMP1	Type 1 T helper cell
F12	Type 1 T helper cell
FURIN	Type 1 T helper cell
GAB3	Type 1 T helper cell
GATM	Type 1 T helper cell
GFPT2	Type 1 T helper cell
GPR25	Type 1 T helper cell
GREM2	Type 1 T helper cell
HAVCR1	Type 1 T helper cell
HSD11B1	Type 1 T helper cell
HUNK	Type 1 T helper cell
IGF2	Type 1 T helper cell
RCSD1	Type 1 T helper cell
RYR1	Type 1 T helper cell
SAV1	Type 1 T helper cell
SELE	Type 1 T helper cell
SELP	Type 1 T helper cell
SH3KBP1	Type 1 T helper cell
SIT1	Type 1 T helper cell
SLC35B3	Type 1 T helper cell
SIGLEC10	Type 1 T helper cell
SKAP1	Type 1 T helper cell
THUMPD2	Type 1 T helper cell
TIGIT	Type 1 T helper cell
ZEB2	Type 1 T helper cell
ENC1	Type 1 T helper cell
FAM134B	Type 1 T helper cell
FBXO30	Type 1 T helper cell
FCGR2C	Type 1 T helper cell
STAC	Type 1 T helper cell
LTC4S	Type 1 T helper cell
MAN1B1	Type 1 T helper cell
MDH1	Type 1 T helper cell
MMD	Type 1 T helper cell
RGS16	Type 1 T helper cell
IL12A	Type 1 T helper cell
P2RX5	Type 1 T helper cell
CD97	Type 1 T helper cell
ITGB4	Type 1 T helper cell
ICAM3	Type 1 T helper cell
METRNL	Type 1 T helper cell
TNFRSF1A	Type 1 T helper cell
IRF1	Type 1 T helper cell
HTR2B	Type 1 T helper cell
CALD1	Type 1 T helper cell
MOCOS	Type 1 T helper cell
TRAF3IP2	Type 1 T helper cell
TLR8	Type 1 T helper cell
TRAF1	Type 1 T helper cell
DUSP14	Type 1 T helper cell
IL17A	Type 17 T helper cell
IL17RA	Type 17 T helper cell
C2CD4A	Type 17 T helper cell
C2CD4B	Type 17 T helper cell
CA2	Type 17 T helper cell
CCDC65	Type 17 T helper cell
CEACAM3	Type 17 T helper cell
IL17C	Type 17 T helper cell
IL17F	Type 17 T helper cell
IL17RC	Type 17 T helper cell
IL17RE	Type 17 T helper cell
IL23A	Type 17 T helper cell
ILDR1	Type 17 T helper cell
LONRF3	Type 17 T helper cell
SH2D6	Type 17 T helper cell
TNIP2	Type 17 T helper cell
ABCA1	Type 17 T helper cell
ABCB1	Type 17 T helper cell
ADAMTS12	Type 17 T helper cell
ANK1	Type 17 T helper cell
ANKRD22	Type 17 T helper cell
B3GALT2	Type 17 T helper cell
CAMTA1	Type 17 T helper cell
CCR9	Type 17 T helper cell
CD40	Type 17 T helper cell
GPR44	Type 17 T helper cell
IFT80	Type 17 T helper cell
ASB2	Type 2 T helper cell
CSRP2	Type 2 T helper cell
DAPK1	Type 2 T helper cell
DLC1	Type 2 T helper cell
DNAJC12	Type 2 T helper cell
DUSP6	Type 2 T helper cell
GNAI1	Type 2 T helper cell
LAMP3	Type 2 T helper cell
NRP2	Type 2 T helper cell
OSBPL1A	Type 2 T helper cell
PDE4B	Type 2 T helper cell
PHLDA1	Type 2 T helper cell
PLA2G4A	Type 2 T helper cell
RAB27B	Type 2 T helper cell
RBMS3	Type 2 T helper cell
RNF125	Type 2 T helper cell
TMPRSS3	Type 2 T helper cell
GATA3	Type 2 T helper cell
BIRC5	Type 2 T helper cell
CDC25C	Type 2 T helper cell
CDC7	Type 2 T helper cell
CENPF	Type 2 T helper cell
CXCR6	Type 2 T helper cell
DHFR	Type 2 T helper cell
EVI5	Type 2 T helper cell
GSTA4	Type 2 T helper cell
HELLS	Type 2 T helper cell
IL26	Type 2 T helper cell
LAIR2	Type 2 T helper cell
CCR2	MDSC
CD14	MDSC
CD2	MDSC
CD86	MDSC
CXCR4	MDSC
FCGR2A	MDSC
FCGR2B	MDSC
FCGR3A	MDSC
FERMT3	MDSC
GPSM3	MDSC
IL18BP	MDSC
IL4R	MDSC
ITGAL	MDSC
ITGAM	MDSC
PARVG	MDSC
PSAP	MDSC
PTGER2	MDSC
PTGES2	MDSC
S100A8	MDSC
S100A9	MDSC
AIF1	Macrophage
BASP1	Macrophage
CCL1	Macrophage
CCL14	Macrophage
CCL23	Macrophage
CCL26	Macrophage
CD300LB	Macrophage
CD4	Macrophage
CNR1	Macrophage
CNR2	Macrophage
CRYBB1	Macrophage
EIF1	Macrophage
EIF4A1	Macrophage
FAM198B	Macrophage
FES	Macrophage
FPR1	Macrophage
FPR2	Macrophage
FRAT2	Macrophage
FRMD4A	Macrophage
FZD2	Macrophage
GPR27	Macrophage
GPR77	Macrophage
HK3	Macrophage
HNMT	Macrophage
HRH1	Macrophage
IGSF6	Macrophage
MS4A2	Macrophage
NPL	Macrophage
RNASE2	Macrophage
SLC15A3	Macrophage
TXNDC3	Macrophage
VNN1	Macrophage
WNT5B	Macrophage
FOXP3	Treg-Fr.II
MKI67	Treg-Fr.II
CTLA4	Treg-Fr.II
IL2RA	Treg-Fr.II
ICOS	Treg-Fr.II
TNFRSF18	Treg-Fr.II
CCR4	Treg-Fr.II
CCR8	Treg-Fr.II
LAG3	Treg-Fr.II
BATF	Treg-Fr.II
BATF2	Treg-Fr.II
BATF3	Treg-Fr.II
FOXP3	Treg-Fr.I
IL2RA	Treg-Fr.I
PTPRC	Treg-Fr.I
TNFRSF18	Treg-Fr.I
PECAM1	Treg-Fr.I
FOXP3	Treg-Fr.III
CTLA4	Treg-Fr.III
IL2RA	Treg-Fr.III
TNFRSF18	Treg-Fr.III
